# Supplementary material for: Soluble ST2 as a biomarker for predicting severe adverse events among pediatric patients with Mycoplasma pneumoniae pneumonia
Source: PLoS One. 2026 Apr 17;21(4):e0347651. doi: 10.1371/journal.pone.0347651 (PMC13089705; doi:10.1371/journal.pone.0347651)
Supplement: S1 Data — (XLSX) [file pone.0347651.s006.xlsx]

## Sheet: data-final
no	Gender	Age	Weight	Severe MP	RMPP/MRMP	Complications	Complications2	Severe adverse events	Pulmonary Complications	Pulmonary Complications (exl pure pulmonary consolidation）	ARDS	respiratory failure	pulmonary necrosis	Pleural effusion	Plastic brochitis	Pulmonary embolism	Pulmonary consolidation	Pulmonary Atelectasis	extrapulmonary complications	Neurous system complications	Circulatory system complications	Blood system complications	Skin and mucous complications	Other systems	ST2	WBC	Lym	CRP	PCT	IL-6	NEU	N/L	Fever days	Hospital stay days	MP infection	Co-infections	Bacteria infection	Virus infection	Fungal infection
1	M	9	46.5	0	0	1 Non	1 Without complications	0	0	0	0	0	0	0	0	0	0	0	0	0	0	0	0	0	1.43	12.96	4.87	5.22	0.03	4.55	7.08	1.4538	6	5	1	0	0	0	0
2	M	7	46.5	0	0	1 Non	1 Without complications	0	0	0	0	0	0	0	0	0	0	0	0	0	0	0	0	0	1.43	11.96	4.57	4.84	0.05	3.4	6.95	1.52079	6	5	1	0	0	0	0
4	F	0.916667	10	1	0	1 Non	1 Without complications	0	0	0	0	0	0	0	0	0	0	0	0	0	0	0	0	0	1.85	14.67	7.16	0.84	0.04	9.66	6.03	0.842179	5	6	1	1	0	1	0
7	M	2	16.5	1	1	1 Non	1 Without complications	0	1	0	0	0	0	0	0	0	1	0	0	0	0	0	0	0	4.77	7	4.17	2.2	0.08	6.59	1.65	0.395683	7	4	1	0	0	0	0
8	F	3	17.1	1	0	1 Non	1 Without complications	0	1	0	0	0	0	0	0	0	1	0	0	0	0	0	0	0	5.66	7.28	2.75	0.5	0.04	13.85	3.72	1.35273	60	7	1	1	1	1	0
9	F	12	47	0	0	1 Non	1 Without complications	0	0	0	0	0	0	0	0	0	0	0	0	0	0	0	0	0	5.73	5.49	3.09	0.76	0.04	3.08	1.76	0.569579	0	3	1	1	0	0	1
10	M	8	27	0	1	1 Non	1 Without complications	0	0	0	0	0	0	0	0	0	0	0	0	0	0	0	0	0	5.86	2.69	1.45	5.18	0.23	15.82	0.96	0.662069	5	7	1	0	0	0	0
11	M	7	21.5	0	0	1 Non	1 Without complications	0	0	0	0	0	0	0	0	0	0	0	0	0	0	0	0	0	7.3	9.3	1.8	16.7	0.2	21.9	6.4	3.55556	6	7	1	0	0	0	0
12	F	11	43.5	0	0	1 Non	1 Without complications	0	0	0	0	0	0	0	0	0	0	0	0	0	0	0	0	0	7.32	7.18	1.89	10.9	0.03	17.28	4.62	2.44444	6	9	1	0	0	0	0
14	F	7	23	1	0	1 Non	1 Without complications	0	0	0	0	0	0	0	0	0	0	0	0	0	0	0	0	0	7.92	5.59	2.26	30.8	0.14	3.28	2.69	1.19027	7	4	1	0	0	0	0
16	M	6	25.5	0	0	1 Non	1 Without complications	0	0	0	0	0	0	0	0	0	0	0	0	0	0	0	0	0	8.12	4.29	1.14	2.26	0.06	13.99	2.55	2.23684	6	3	1	1	0	1	0
17	F	9	25	0	0	3 Pulmonary	2 with complications	0	1	1	0	0	0	0	0	0	1	1	0	0	0	0	0	0	8.82	10.56	3.29	11.87	0.08	75.9	6.37	1.93617	10	4	1	1	0	1	0
18	F	6	23.2	0	0	1 Non	1 Without complications	0	0	0	0	0	0	0	0	0	0	0	0	0	0	0	0	0	9.1	14.58	2.43	25	0.05	5.36	11.02	4.53498	1	3	1	1	1	0	0
19	F	7	25	0	0	2 Expulmonary	2 with complications	0	0	0	0	0	0	0	0	0	0	0	1	0	0	1	0	0	9.29	21.9	6.32	10.29	0.13	52.15	13.48	2.13291	13	5	1	0	0	0	0
21	F	4	20	0	0	1 Non	1 Without complications	0	0	0	0	0	0	0	0	0	0	0	0	0	0	0	0	0	9.52	9.18	1.83	22.78	0.1	21.6	6.65	3.63388	20	5	1	1	1	1	0
22	M	9	30.7	1	0	1 Non	1 Without complications	0	1	0	0	0	0	0	0	0	1	0	0	0	0	0	0	0	9.62	3.6	0.82	7.27	0.15	28.13	2.25	2.7439	7	4	1	0	0	0	0
23	M	3	13.9	0	0	1 Non	1 Without complications	0	0	0	0	0	0	0	0	0	0	0	0	0	0	0	0	0	9.85	24.83	13.13	1.24	0.02	8.15	9.11	0.693831	3	5	1	1	0	1	0
24	M	2	15	0	0	3 Pulmonary	2 with complications	0	1	1	0	0	0	0	0	0	1	1	0	0	0	0	0	0	10	17.1	7.3	0.6	0.04	4.2	8.01	1.09726	0	6	1	0	0	0	0
25	F	11	38	0	0	1 Non	1 Without complications	0	0	0	0	0	0	0	0	0	0	0	0	0	0	0	0	0	10.31	6.3	1.76	17	0.13	11.24	5.64	3.20455	3	7	1	0	0	0	0
26	M	6	23	0	1	1 Non	1 Without complications	0	1	0	0	0	0	0	0	0	1	0	0	0	0	0	0	0	11.06	5	1.82	2	0.08	5.61	2.36	1.2967	3	5	1	1	0	1	0
27	F	10	42	0	0	2 Expulmonary	2 with complications	0	0	0	0	0	0	0	0	0	0	0	1	0	0	0	0	1	11.08	8.03	2.43	0.51	0.08	516.53	4.18	1.72016	7	7	1	0	0	0	0
28	M	7	32	0	0	2 Expulmonary	2 with complications	0	1	0	0	0	0	0	0	0	1	0	1	0	0	0	1	0	11.2	6.36	2.58	5.14	0.07	1.5	3.25	1.25969	6	10	1	1	0	1	0
29	M	8	27	0	0	1 Non	1 Without complications	0	1	0	0	0	0	0	0	0	1	0	0	0	0	0	0	0	11.33	4.72	0.84	34.05	0.06	62.95	3.35	3.9881	5	9	1	0	0	0	0
30	M	5	25	0	0	2 Expulmonary	2 with complications	0	0	0	0	0	0	0	0	0	0	0	0	0	0	0	0	0	11.9	6.36	2.58	5.14	0.07	1.5	3.18	1.23256	6	10	1	1	0	1	0
31	M	11	43	0	0	1 Non	1 Without complications	0	0	0	0	0	0	0	0	0	0	0	0	0	0	0	0	0	11.98	6.6	0.96	14.38	0.09	23	5.09	5.30208	3	6	1	0	0	0	0
36	M	2	15	0	1	1 Non	1 Without complications	0	0	0	0	0	0	0	0	0	0	0	0	0	0	0	0	0	13.03	8.92	3.46	36.92	0.47	18.11	4.59	1.32659	3	4	1	0	0	0	0
38	M	6	27	0	0	1 Non	1 Without complications	0	1	0	0	0	0	0	0	0	1	0	0	0	0	0	0	0	13.33	4.72	0.84	24.05	0.06	32.95	3.18	3.78571	5	9	1	0	0	0	0
39	M	5	16	0	0	3 Pulmonary	2 with complications	0	1	1	0	0	0	0	0	0	1	1	0	0	0	0	0	0	13.51	11.39	5.36	0.5	0.04	4.7	5.04	0.940299	7	6	1	0	0	0	0
41	F	9	26.5	0	0	1 Non	1 Without complications	0	0	0	0	0	0	0	0	0	0	0	0	0	0	0	0	0	14.28	4.42	1.78	5.46	0.13	6.15	1.23	0.691011	3	4	1	1	0	1	0
42	F	6	22	1	1	1 Non	1 Without complications	0	1	0	0	0	0	0	0	0	1	0	0	0	0	0	0	0	14.53	10.36	4.41	1.49	0.04	1.5	5.2	1.17914	0	3	1	0	0	0	0
43	F	6	22	1	1	1 Non	1 Without complications	0	1	0	0	0	0	0	0	0	1	0	0	0	0	0	0	0	14.53	10.36	4.41	1.49	0.04	1.5	5.4	1.22449	0	3	1	0	0	0	0
46	M	7	23	0	1	1 Non	1 Without complications	0	0	0	0	0	0	0	0	0	0	0	0	0	0	0	0	0	15.44	6.23	2.44	1.76	0.1	17.81	2.7	1.10656	3	8	1	0	0	0	0
48	F	7	23	0	1	1 Non	1 Without complications	0	0	0	0	0	0	0	0	0	0	0	0	0	0	0	0	0	15.69	9.16	3.18	0.5	0.07	32.18	4.8	1.50943	13	9	1	1	0	1	0
49	M	3	14	0	0	1 Non	1 Without complications	0	0	0	0	0	0	0	0	0	0	0	0	0	0	0	0	0	15.75	12.03	5.12	0.92	0.02	19.15	5.79	1.13086	5	4	1	0	0	0	0
50	F	6	24.5	0	1	1 Non	1 Without complications	0	0	0	0	0	0	0	0	0	0	0	0	0	0	0	0	0	16.16	8.74	1.47	20	0.03	1.53	6.78	4.61224	7	5	1	0	0	0	0
51	F	7	32.5	1	1	1 Non	1 Without complications	0	1	0	0	0	0	0	0	0	1	0	0	0	0	0	0	0	16.51	6.51	2.17	10.88	0.12	27.68	3.49	1.60829	7	4	1	1	0	1	0
52	F	9	31	0	1	1 Non	1 Without complications	0	1	0	0	0	0	0	0	0	1	0	0	0	0	0	0	0	16.62	8.39	2.1	5.32	0.04	1.5	5.87	2.79524	7	3	1	1	0	1	0
53	F	7	22	0	1	1 Non	1 Without complications	0	0	0	0	0	0	0	0	0	0	0	0	0	0	0	0	0	16.69	6.1	1.17	52.54	0.31	10.94	4.19	3.5812	8	5	1	0	0	0	0
54	F	6	22	0	0	1 Non	1 Without complications	0	0	0	0	0	0	0	0	0	0	0	0	0	0	0	0	0	16.81	5.37	2.81	22.64	0.12	6.34	2.02	0.718861	5	3	1	1	0	1	0
56	F	8	27	0	1	1 Non	1 Without complications	0	0	0	0	0	0	0	0	0	0	0	0	0	0	0	0	0	17.92	3.98	1.27	17	0.04	2.26	2.24	1.76378	5	3	1	0	0	0	0
57	M	4	19.5	1	1	3 Pulmonary	2 with complications	0	1	1	0	0	0	0	1	0	0	0	0	0	0	0	0	0	18.04	5.68	1.82	11.91	0.11	8.7	3.05	1.67582	7	7	1	0	0	0	0
58	F	1.5	10.5	0	0	1 Non	1 Without complications	0	0	0	0	0	0	0	0	0	0	0	0	0	0	0	0	0	19.28	20.71	11.63	0.5	0.05	7.19	7.19	0.618229	14	5	1	1	0	1	0
60	F	7	26.5	0	1	1 Non	1 Without complications	0	1	0	0	0	0	0	0	0	1	0	0	0	0	0	0	0	19.65	4.91	1.6	13.37	0.08	21.39	2.87	1.79375	8	5	1	0	0	0	0
61	M	5	22	0	0	1 Non	1 Without complications	0	1	0	0	0	0	0	0	0	1	0	0	0	0	0	0	0	20.47	6.58	1.66	3	0.1	32.17	4.51	2.71687	5	8	1	0	0	0	0
62	F	3	14.5	0	0	1 Non	1 Without complications	0	0	0	0	0	0	0	0	0	0	0	0	0	0	0	0	0	20.7	6.32	2.52	52.28	0.32	14.64	2.99	1.18651	30	5	1	1	1	1	0
63	M	11	43	0	1	1 Non	1 Without complications	0	0	0	0	0	0	0	0	0	0	0	0	0	0	0	0	0	20.74	15.68	1.99	2	0.05	4.05	12.19	6.12563	10	7	1	1	1	0	0
64	F	13	75.5	0	0	1 Non	1 Without complications	0	1	0	0	0	0	0	0	0	1	0	0	0	0	0	0	0	21.14	13.16	3.54	14.51	0.02	5.45	8.38	2.36723	8	3	1	0	0	0	0
66	F	4	24	0	1	1 Non	1 Without complications	0	0	0	0	0	0	0	0	0	0	0	0	0	0	0	0	0	21.37	8.04	2.57	5.65	0.05	27.36	4.3	1.67315	8	5	1	0	0	0	0
67	M	4	19.5	0	0	2 Expulmonary	2 with complications	0	0	0	0	0	0	0	0	0	0	0	1	0	0	0	1	0	21.57	17.7	2.62	63.11	0.15	41.28	13.03	4.97328	14	5	1	1	0	1	0
70	F	5	21	0	0	1 Non	1 Without complications	0	0	0	0	0	0	0	0	0	0	0	0	0	0	0	0	0	22.63	3.07	1.61	0.5	0.04	7.56	1.19	0.73913	14	5	1	0	0	0	0
72	F	6	20	0	0	3 Pulmonary	2 with complications	0	1	1	0	0	0	1	0	0	1	0	0	0	0	0	0	0	23.02	7.97	4.45	0.5	0.04	2.6	2.94	0.660674	14	2	1	1	0	1	0
73	M	5	21	0	1	1 Non	1 Without complications	0	0	0	0	0	0	0	0	0	0	0	0	0	0	0	0	0	23.32	8.06	1.94	8.55	0.11	4.84	5.52	2.84536	5	5	1	0	0	0	0
75	M	7	31	0	0	1 Non	1 Without complications	0	0	0	0	0	0	0	0	0	0	0	0	0	0	0	0	0	23.61	6.91	2.25	3.51	0.04	1.5	4.13	1.83556	9	3	1	0	0	0	0
76	M	9	26.5	0	0	1 Non	1 Without complications	0	1	0	0	0	0	0	0	0	1	0	0	0	0	0	0	0	23.84	7.08	1.75	24	0.24	94.39	4.93	2.81714	12	8	1	1	0	1	0
78	F	6	21.5	0	0	1 Non	1 Without complications	0	0	0	0	0	0	0	0	0	0	0	0	0	0	0	0	0	24.12	5.93	1.23	5.18	0.36	9.12	4.23	3.43902	3	4	1	0	0	0	0
80	F	6	29.5	0	0	1 Non	1 Without complications	0	1	0	0	0	0	0	0	0	1	0	0	0	0	0	0	0	25.34	4.05	2.39	21.72	0.11	12.78	1.27	0.531381	7	8	1	1	0	1	0
81	F	3	15	0	0	1 Non	1 Without complications	0	0	0	0	0	0	0	0	0	0	0	0	0	0	0	0	0	26	10.08	4.6	0.56	0.06	2.2	4.41	0.958696	9	7	1	1	0	1	0
82	M	1.08333	8.5	0	0	2 Expulmonary	2 with complications	0	0	0	0	0	0	0	0	0	0	0	1	0	0	0	1	0	26.47	10.77	6.77	17.64	0.05	154.9	2.75	0.406204	6	2	1	1	0	1	1
83	F	7	23.5	0	0	1 Non	1 Without complications	0	0	0	0	0	0	0	0	0	0	0	0	0	0	0	0	0	26.62	4.6	1	19.02	0.06	13.8	3.28	3.28	3	5	1	0	0	0	0
84	F	11	36.5	0	0	1 Non	1 Without complications	0	0	0	0	0	0	0	0	0	0	0	0	0	0	0	0	0	26.73	5.76	2	2.66	0.22	3.6	3.14	1.57	6	5	1	1	0	1	0
86	M	4	17	0	0	3 Pulmonary	2 with complications	0	1	1	0	0	0	0	0	0	1	1	0	0	0	0	0	0	27.25	3.94	1.83	1.23	0.04	9.91	1.72	0.939891	5	4	1	0	0	0	0
87	M	4	17	0	1	1 Non	1 Without complications	0	0	0	0	0	0	0	0	0	0	0	0	0	0	0	0	0	27.69	9.02	3.33	1.64	0.06	7.83	4.16	1.24925		6	1	1	0	1	0
88	F	7	21.5	0	0	1 Non	1 Without complications	0	1	0	0	0	0	0	0	0	1	0	0	0	0	0	0	0	28.64	5.46	1.32	15.54	0.91	316.04	3.91	2.96212	17	8	1	1	0	1	0
89	M	0.75	8	1	0	1 Non	1 Without complications	0	0	0	0	0	0	0	0	0	0	0	0	0	0	0	0	0	28.64	15.95	10.55	0.99	0.03	2.4	3.63	0.344076	6	6	1	0	0	0	0
91	F	8	30	1	0	3 Pulmonary	2 with complications	0	1	1	0	0	0	1	0	0	1	0	0	0	0	0	0	0	30.33	6.31	1.1	82.14	0.68	42	4.67	4.24545	5	7	1	1	1	1	0
92	M	9	33	1	0	1 Non	1 Without complications	0	0	0	0	0	0	0	0	0	0	0	0	0	0	0	0	0	30.76	9.19	2.53	2.85	0.04	10.99	5.71	2.25692	7	3	1	0	0	0	0
93	M	2	12.5	0	0	3 Pulmonary	2 with complications	0	1	1	0	0	0	0	0	0	1	1	0	0	0	0	0	0	34.03	15.42	8.48	0.5	0.04	2.42	5.61	0.661557	3	9	1	1	0	1	0
94	M	5	20.3	1	0	3 Pulmonary	2 with complications	0	1	1	0	0	0	0	0	0	0	1	0	0	0	0	0	0	34.75	8.2	1.52	1.09	0.08	18.26	5.68	3.73684	7	5	1	1	0	1	0
95	F	1.16667	9.7	0	0	1 Non	1 Without complications	0	1	0	0	0	0	0	0	0	1	0	0	0	0	0	0	0	35.07	9.6	5.35	3.97	0.03	6.93	3.46	0.646729	11	6	1	1	0	1	0
96	M	8	38	0	1	1 Non	1 Without complications	0	1	0	0	0	0	0	0	0	1	0	0	0	0	0	0	0	36.48	14.59	2.05	2.28	0.03	1.75	12.19	5.94634	5	5	1	1	0	1	0
97	M	6	29	1	1	3 Pulmonary	2 with complications	0	1	1	0	0	0	1	1	0	1	0	0	0	0	0	0	0	36.64	9.24	2.13	11	0.07	7.14	5.53	2.59624	8	20	1	1	1	1	0
98	F	11	29	0	0	2 Expulmonary	2 with complications	0	1	0	0	0	0	0	0	0	1	0	1	0	1	0	0	0	37.68	5.06	1.67	15.49	0.3	86.51	2.86	1.71257	5	5	1	0	0	0	0
99	M	5	19.1	0	0	1 Non	1 Without complications	0	0	0	0	0	0	0	0	0	0	0	0	0	0	0	0	0	39.26	11.22	1.68	0.5	0.03	3.14	9.27	5.51786		4	1	0	0	0	0
100	F	5	15.6	0	0	1 Non	1 Without complications	0	1	0	0	0	0	0	0	0	1	0	0	0	0	0	0	0	39.52	8.34	2.56	12.19	0.03	8.54	5	1.95312	3	4	1	0	0	0	0
101	F	6	32	1	0	1 Non	1 Without complications	0	1	0	0	0	0	0	0	0	1	0	0	0	0	0	0	0	40.15	7.01	1.01	28.2	0.15	8.67	5.53	5.47525	5	6	1	0	0	0	0
103	F	4	14.5	0	0	1 Non	1 Without complications	0	0	0	0	0	0	0	0	0	0	0	0	0	0	0	0	0	41.37	7.64	2.35	11.73	0.11	16.99	4.45	1.89362	7	6	1	0	0	0	0
104	F	9	43.5	1	1	1 Non	1 Without complications	0	0	0	0	0	0	0	0	0	0	0	0	0	0	0	0	0	41.38	13.1	2.15	42.22	0.03	19.7	9.76	4.53953	12	8	1	1	0	1	0
105	M	9	26	1	0	2 Expulmonary	2 with complications	0	0	0	0	0	0	0	0	0	0	0	1	0	1	0	0	0	41.78	4.56	2.16	4.19	0.2	87.47	3.22	1.49074	12	6	1	1	0	1	0
107	M	4	16	0	0	2 Expulmonary	2 with complications	0	0	0	0	0	0	0	0	0	0	0	1	0	0	0	1	0	42.64	6.47	2.69	0.84	0.09	1.5	2.74	1.01859	12	6	1	1	0	0	1
108	M	5	25.5	0	1	1 Non	1 Without complications	0	0	0	0	0	0	0	0	0	0	0	0	0	0	0	0	0	43.04	11.25	3.58	3.19	0.04	3.02	6.64	1.85475	2	8	1	1	0	1	0
109	F	7	22	0	1	1 Non	1 Without complications	0	0	0	0	0	0	0	0	0	0	0	0	0	0	0	0	0	44.4	5.94	1.73	11.89	0.2	13.5	3.9	2.25434	5	5	1	1	0	1	0
110	F	2	14	0	0	1 Non	1 Without complications	0	0	0	0	0	0	0	0	0	0	0	0	0	0	0	0	0	44.81	5.1	3.54	0.5	0.04	1.72	1.34	0.378531	6	5	1	1	0	1	0
111	M	7	31.5	0	1	1 Non	1 Without complications	0	1	0	0	0	0	0	0	0	1	0	0	0	0	0	0	0	45.97	7.52	1.81	18.24	0.04	3.17	5.28	2.91713	6	4	1	1	0	1	0
112	M	7	24.5	0	0	1 Non	1 Without complications	0	0	0	0	0	0	0	0	0	0	0	0	0	0	0	0	0	46.86	4.62	1.12	34.58	0.38	23.59	3.3	2.94643	5	7	1	0	0	0	0
113	F	5	19.5	0	1	3 Pulmonary	2 with complications	0	1	1	0	0	0	1	0	0	0	0	0	0	0	0	0	0	47.2	8.77	3.22	0.88	0.77	8.77	5.26	1.63354	6	7	1	0	0	0	0
114	M	9	30	1	1	1 Non	1 Without complications	0	0	0	0	0	0	0	0	0	0	0	0	0	0	0	0	0	48.46	7.17	1.82	2.05	0.18	9.67	4.49	2.46703	8	7	1	1	0	1	0
115	M	3	13	1	1	1 Non	1 Without complications	0	0	0	0	0	0	0	0	0	0	0	0	0	0	0	0	0	48.52	10.17	2.42	11.93	0.19	9.13	6.74	2.78512	7	5	1	1	0	1	0
116	M	1.5	12	1	1	3 Pulmonary	2 with complications	1	1	1	0	1	0	0	0	0	0	0	0	0	0	0	0	0	49.61	4.65	1.7	20.5	1.2	89.5	2.88	1.69412	9		1	0	0	0	0
118	M	10	34	0	0	1 Non	1 Without complications	0	0	0	0	0	0	0	0	0	0	0	0	0	0	0	0	0	50.88	5.46	1.93	6.18	0.09	1.7	2.98	1.54404	8	6	1	1	1	1	0
119	M	9	35.5	0	0	1 Non	1 Without complications	0	0	0	0	0	0	0	0	0	0	0	0	0	0	0	0	0	51.96	9.74	2.73	1.54	0.04	3.1	6.03	2.20879	5	5	1	0	0	0	0
120	F	7	30	0	0	1 Non	1 Without complications	0	0	0	0	0	0	0	0	0	0	0	0	0	0	0	0	0	52.14	5.5	1.08	35.14	0.05	1.5	4.01	3.71296	3	4	1	0	0	0	0
121	F	9	25.8	0	0	2 Expulmonary	2 with complications	0	0	0	0	0	0	0	0	0	0	0	1	0	0	1	0	0	53.59	2.97	1.68	0.5	0.08	2.55	0.98	0.583333	8	6	1	0	0	0	0
122	F	3	11.3	0	0	1 Non	1 Without complications	0	0	0	0	0	0	0	0	0	0	0	0	0	0	0	0	0	54.34	6.98	3.06	1.79	0.04	7.26	3.38	1.10458	3	6	1	0	0	0	0
123	F	6	20	0	1	1 Non	1 Without complications	0	1	0	0	0	0	0	0	0	1	0	0	0	0	0	0	0	54.4	9.35	2.43	10.76	0.24	17.79	6.44	2.65021	6	5	1	1	0	1	0
124	F	3	16.8	0	0	1 Non	1 Without complications	0	0	0	0	0	0	0	0	0	0	0	0	0	0	0	0	0	54.54	7.1	1.99	5.08	0.03	3.62	4.23	2.12563	30	5	1	0	0	0	0
125	F	2	13.5	0	0	1 Non	1 Without complications	0	0	0	0	0	0	0	0	0	0	0	0	0	0	0	0	0	55.14	8.18	1.89	1.17	0.05	1.52	5.97	3.15873	7	5	1	0	0	0	0
126	F	2	11.1	0	0	1 Non	1 Without complications	0	0	0	0	0	0	0	0	0	0	0	0	0	0	0	0	0	55.52	18.2	4.6	3.1	0.03	6.21	12.21	2.65435	3	7	1	1	0	1	0
127	M	3	14.4	1	1	1 Non	1 Without complications	0	1	0	0	0	0	0	0	0	1	0	0	0	0	0	0	0	55.55	13.49	5.37	22.3	0.16	5.95	6.92	1.28864	13	8	1	1	0	1	0
128	F	12	44.5	0	0	1 Non	1 Without complications	0	0	0	0	0	0	0	0	0	0	0	0	0	0	0	0	0	55.8	5.77	0.94	14.52	0.04	3.76	4.46	4.74468	6	6	1	0	0	0	0
129	M	9	24	1	1	1 Non	1 Without complications	0	1	0	0	0	0	0	0	0	1	0	0	0	0	0	0	0	58.53	6.78	1.31	2.83	0.1	1.5	4.14	3.16031	9	6	1	1	1	0	0
130	M	8	32	0	1	1 Non	1 Without complications	0	1	0	0	0	0	0	0	0	1	0	0	0	0	0	0	0	61.55	5.46	2.75	0.74	0.06	3.57	1.86	0.676364	10	7	1	1	0	1	0
132	M	4	17.2	0	1	3 Pulmonary	2 with complications	0	1	1	0	0	0	0	0	0	1	1	0	0	0	0	0	0	67.99	7.3	0.69	34	0.03	18.94	6.49	9.4058	10	9	1	1	1	0	0
133	F	2	11	1	0	3 Pulmonary	2 with complications	0	1	1	0	0	0	1	0	0	1	0	0	0	0	0	0	0	68.23	12.15	4.62	0.5	0.02	20.13	6.31	1.3658	4	12	1	0	0	0	0
135	M	2	12.5	0	0	1 Non	1 Without complications	0	1	0	0	0	0	0	0	0	1	0	0	0	0	0	0	0	71.08	7.93	3.53	4.02	0.09	62.83	3.14	0.889518	8	13	1	0	0	0	0
136	F	5	17	1	0	1 Non	1 Without complications	0	0	0	0	0	0	0	0	0	0	0	0	0	0	0	0	0	75.59	14.58	1.67	27.53	0.24	8.76	12.34	7.38922	8	9	1	1	0	1	0
137	M	13	76	1	0	3 Pulmonary	2 with complications	0	1	1	0	0	0	1	0	1	1	1	0	0	0	0	0	0	77.84	19.3	2.65	59.18	0.19	8.69	14.6	5.50943	3	12	1	0	0	0	0
139	F	6	21.5	0	0	1 Non	1 Without complications	0	1	0	0	0	0	0	0	0	1	0	0	0	0	0	0	0	80.68	9.13	0.76	50	0.33	6.38	8.13	10.6974	10	8	1	0	0	0	0
140	M	9	30	0	1	3 Pulmonary	2 with complications	0	1	1	0	0	0	1	0	0	1	0	0	0	0	0	0	0	82.3	5.66	1.02	54	0.03	1.5	4.45	4.36275	10	13	1	1	0	1	0
141	M	4	17	0	0	1 Non	1 Without complications	0	1	0	0	0	0	0	0	0	1	0	0	0	0	0	0	0	83.74	10.6	2.33	7.1	0.11	30.74	7.76	3.33047	4	8	1	1	0	1	0
142	F	12	47.5	0	1	1 Non	1 Without complications	0	0	0	0	0	0	0	0	0	0	0	0	0	0	0	0	0	84.64	3.71	1.84	5.48	0.04	2.51	1.3	0.706522	8	9	1	1	0	1	0
143	M	3	16	0	1	1 Non	1 Without complications	0	0	0	0	0	0	0	0	0	0	0	0	0	0	0	0	0	85	7.8	2.11	9.34	0.14	6.85	5.24	2.48341	7	9	1	1	0	1	0
144	F	7	20.5	0	1	3 Pulmonary	2 with complications	0	1	1	0	0	0	0	0	0	1	1	0	0	0	0	0	0	87.68	5.8	1.87	11.86	0.17	12.8	3.29	1.75936	8	7	1	1	0	1	0
145	M	13	66	1	1	1 Non	1 Without complications	0	0	0	0	0	0	0	0	0	0	0	0	0	0	0	0	0	87.91	6.04	0.92	26.79	0.05	14.88	4.46	4.84783	5	9	1	1	0	1	0
146	F	11	43	0	1	1 Non	1 Without complications	0	1	0	0	0	0	0	0	0	1	0	0	0	0	0	0	0	89.22	1.93	0.46	4.08	0.1	1.5	1.28	2.78261	4	7	1	0	0	0	0
147	M	6	52	0	0	1 Non	1 Without complications	0	0	0	0	0	0	0	0	0	0	0	0	0	0	0	0	0	89.82	3.64	0.83	15.55	0.09	1.92	2.71	3.26506	7	7	1	1	0	1	0
148	M	12	48	0	0	1 Non	1 Without complications	0	1	0	0	0	0	0	0	0	1	0	0	0	0	0	0	0	90.27	7.94	1.04	81.67	0.32	30.5	6.75	6.49038	8	14	1	0	0	0	0
149	F	5	20	1	1	3 Pulmonary	2 with complications	0	1	1	0	0	1	0	0	0	0	0	0	0	0	0	0	0	90.7	10.18	3.25	76	0.14	29.13	5.04	1.55077	6	13	1	0	0	0	0
150	M	6	29.8	0	1	1 Non	1 Without complications	0	1	0	0	0	0	0	0	0	1	0	0	0	0	0	0	0	90.76	14.04	1.69	18	0.54	13.96	11.21	6.63314	9	8	1	1	1	0	0
151	F	11	36.4	1	0	2 Expulmonary	2 with complications	0	0	0	0	0	0	0	0	0	0	0	1	0	1	0	0	0	91.88	7.58	2.36	1.56	0.04	10.38	4.46	1.88983	14	8	1	1	1	0	0
152	F	4	16.5	1	0	1 Non	1 Without complications	0	0	0	0	0	0	0	0	0	0	0	0	0	0	0	0	0	92.58	13.51	2.05	7	0.09	80.4	10.07	4.9122	21	9	1	1	0	1	0
153	M	8	29.5	0	0	3 Pulmonary	2 with complications	0	1	1	0	0	0	0	0	0	1	1	0	0	0	0	0	0	93.15	3.88	1.09	14.26	0.15	25.4	2.36	2.16514	8	11	1	1	0	1	0
154	M	6	20	0	0	1 Non	1 Without complications	0	0	0	0	0	0	0	0	0	0	0	0	0	0	0	0	0	94.51	5.43	2.53	3.14	0.18	8.99	2.72	1.0751	8	8	1	1	0	1	0
158	F	1.83333	10.4	1	0	2 Expulmonary	2 with complications	0	0	0	0	0	0	0	0	0	0	0	1	0	1	0	0	0	102.77	12.97	3.71	24.87	0.15	50.01	7.27	1.95957	9	12	1	1	0	1	0
160	M	9	36	0	0	1 Non	1 Without complications	0	0	0	0	0	0	0	0	0	0	0	0	0	0	0	0	0	103.89	2.52	0.75	13	0.16	11.29	1.45	1.93333	6	10	1	1	0	1	0
161	F	9	24.4	0	1	2 Expulmonary	2 with complications	0	0	0	0	0	0	0	0	0	0	0	1	0	1	0	0	0	105.24	5.28	1.79	5.76	0.18	14.51	3.06	1.7095	7	9	1	0	0	0	0
163	F	13	50.1	1	1	2 Expulmonary	2 with complications	0	1	0	0	0	0	0	0	0	1	0	1	0	1	0	0	0	109.05	15.27	3.82	7.44	0.09	10.5	10.42	2.72775	14	10	1	1	0	1	0
165	M	10	56	0	0	1 Non	1 Without complications	0	0	0	0	0	0	0	0	0	0	0	0	0	0	0	0	0	112.2	9.78	1.63	32.15	0.25	28.2	7.36	4.51534	5	9	1	1	1	0	0
166	F	4	15	1	0	1 Non	1 Without complications	0	0	0	0	0	0	0	0	0	0	0	0	0	0	0	0	0	114.18	9.13	1.24	97	0.67	194.19	7.09	5.71774	8	12	1	1	1	1	0
168	F	5	19	1	0	4 Pulmonary and expulmonary	2 with complications	1	1	1	0	1	0	0	0	0	0	0	1	1	0	0	0	0	120.41	2.79	1.47	51.52	0.2	60.87	1.03	0.70068	7	37	1	1	0	1	0
169	M	6	19	1	0	4 Pulmonary and expulmonary	2 with complications	1	1	1	0	1	0	0	0	0	0	0	1	0	1	0	0	0	124.94	16.79	2.58	14	0.8	33.29	13.43	5.20543	10	14	1	1	0	1	0
172	F	4	15.5	1	1	4 Pulmonary and expulmonary	2 with complications	1	1	1	0	0	0	0	0	0	1	1	1	0	0	1	0	0	140.12	9.58	1.61	22.52	1.39	32.42	7.4	4.59627	3	9	1	1	1	1	0
173	F	4	15.5	1	1	3 Pulmonary	2 with complications	1	1	1	0	1	0	0	0	0	0	0	0	0	0	0	0	0	145.22	19.14	1.68	54.52	0.25	11.44	16.21	9.64881	10	19	1	0	0	0	0
176	F	1.16667	8.7	1	1	3 Pulmonary	2 with complications	0	1	1	0	1	0	0	0	0	0	0	0	0	0	0	0	0	152.98	7.52	3.73	15	0.05	17.86	3.08	0.825737	5	10	1	1	1	0	0
177	M	5	17.7	1	1	4 Pulmonary and expulmonary	2 with complications	0	1	1	0	0	0	1	0	0	1	0	1	0	0	0	0	1	153.11	7.56	1.66	40	0.28	28.22	5.72	3.44578	11	13	1	1	0	1	0
180	F	10	42.5	1	0	4 Pulmonary and expulmonary	2 with complications	1	1	1	0	1	0	0	0	0	0	0	1	0	0	0	0	1	161.32	14.81	1.44	70.13	0.1	24.14	12.66	8.79167	11	9	1	1	0	1	0
183	F	10	47.5	0	0	1 Non	1 Without complications	0	1	0	0	0	0	0	0	0	1	0	0	0	0	0	0	0	176.39	2.8	0.89	22.01	0.12	45.36	1.55	1.74157	7	11	1	0	0	0	0
185	M	8	31	0	0	4 Pulmonary and expulmonary	2 with complications	0	1	1	0	0	0	1	0	0	1	0	1	0	1	0	0	0	178.97	6.86	0.84	30.16	0.45	48.2	5.72	6.80952	12	18	1	1	1	0	0
186	F	1.33333	8.5	1	0	3 Pulmonary	2 with complications	1	1	1	0	0	0	1	0	0	0	0	0	0	0	0	0	0	180.06	5.09	2.07	114	3.44	69.27	2.68	1.29469	5	11	1	1	0	1	0
187	F	6	21	1	0	4 Pulmonary and expulmonary	2 with complications	1	1	1	0	0	1	0	0	0	0	0	1	1	1	1	0	1	189.74	10.83	1.27	62.64	0.5	42.35	8.83	6.95276	1	24	1	0	0	0	0
188	F	0.916667	10	1	0	3 Pulmonary	2 with complications	1	1	1	1	1	0	0	0	0	0	0	0	0	0	0	0	0	231.75	8.32	1.03	6	0.89	21.56	6.43	6.24272	7		1	1	0	1	1
189	M	2	11.3	1	1	4 Pulmonary and expulmonary	2 with complications	0	1	1	0	1	0	0	0	0	0	0	1	1	0	0	0	0	245.95	6.05	1.03	29	0.49	24.28	4.66	4.52427	20	10	1	1	1	1	0
190	M	6	24.5	0	0	2 Expulmonary	2 with complications	0	0	0	0	0	0	0	0	0	0	0	1	0	0	1	0	0	258.49	51.53	2.75	101.24	12.1	16.49	46.82	17.0255	0.5	10	1	1	0	1	0
192	M	10	50	1	0	3 Pulmonary	2 with complications	1	1	1	1	1	0	0	0	0	0	0	0	0	0	0	0	0	260.76	15.38	1.03	47	2.21	37.85	13.07	12.6893	14	38	1	1	1	1	0
193	F	4	18.5	0	0	1 Non	1 Without complications	0	1	0	0	0	0	0	0	0	1	0	0	0	0	0	0	0	277.58	6.39	1.78	104.75	0.4	7.48	4.38	2.46067	5	13	1	1	1	1	0
195	F	4	13.5	1	1	4 Pulmonary and expulmonary	2 with complications	1	1	1	0	1	1	1	0	0	1	0	1	0	1	0	0	0	377.42	5.59	0.63	16.52	0.13	54.13	4.63	7.34921	14	41	1	1	1	1	1
196	F	2	13.5	1	0	4 Pulmonary and expulmonary	2 with complications	1	1	1	0	1	0	0	0	0	0	0	1	1	0	0	0	1	599.53	7.12	1.85	50.49	34.48	146.95	4.66	2.51892	5	16	1	1	0	1	0
201	M	8	27	0	1	1 Non	1 Without complications	0	0	0	0	0	0	0	0	0	0	0	0	0	0	0	0	0	5.86	4.69	2.45	5.18	0.23	15.82	1.83	0.746939	5	7	1	0	0	0	0
